# Supplementary material for: A high-throughput peptidomic strategy to decipher the molecular diversity of cyclic cysteine-rich peptides
Source: Sci Rep. 2016 Mar 11;6:23005. doi: 10.1038/srep23005 (PMC4786859; doi:10.1038/srep23005)
Supplement: Supplementary Dataset 1 [file srep23005-s2.xls]

## Sheet: Sheet1
Supplemental Data Set 1: cT-CRP_ORF database
>cT1
MASLRIAPLALFFFLAASVMFTVEKTEAGIPCGESCVFIPCITGAIGCSCKSKVCYRNHVIAAEAKTMDDHHLLCQSHEDCITKGTGNFCAPFPDQDIKYGWCFRAESEGFMLKDHLKMSITN*
>cT2
MAYVRLTSLAVLFFLAASVMLNVKKTEGGEFLKCGESCVQGECYTPGCSCDWPICKKNHIIATNAKTVNQHRLLCESHEDCFKKGTGNYCAFFPDSDVHFGWCFYAESDGYLLKDFFKMSKDNLKMPMTIIN*
>cT3
MAYVRLTSLAVLFFLAASVMKTEGGLPTCGETCTLGTCYVPDCSCSWPICMKNHIIAANAKTVNEHRLLCTSHEDCFKKGTGNYCASFPDSNIHFGWCFHAESEGYLLKDFMNMSKDDLKMPLESTN*
>cT4
MASLRIAPLALFFFLAASVMFTVEKTEAGIPCGESCVFIPCITAAIGCSCKSKVCYRNHVIAAEAKTMDDHHLLCQSHEDCITKGTGNFCAPFPDQDIKYGWCFRAESEGFLLKDHLKMSITN*
>cT5
GIPCGESCVFIPCISTVIGCSCKNKVCYRNHVIAAEAKTMDDHHLLCQSHEDCITKGTGNFCAPFPDQDIKYGWCFRAESEGFMLKDHLKMSITN*
>cT6
MAKLVPLIVIFLVATSVDMTKASIPCGESCVYIPCLTTIVGCSCKSNVCYSNHVIAATAKSLDEHRLLCQSHEDCIIKGSGNFCAHFSNQDIKYGWC
>cT7
MAFARLALIFFLAASVMFAVKETEAGIPCGESCVFIPCTVTALLGCSCKDKVCYKNHVIAAEANTVNDHHLLCQSHEDCFKKGTGNFCAPSLKHDVKYGWCFRAESEGFLLKDFLKTPVDILKMSNVIGN*
>cT8
MAYVRLACLAVIFFFAASVMFTVEAGIPCGESCVFIPCISSVVGCSCKSKVCYNNHVIAAEANSVDDHHLLCQSHDDCIKKGTGNFCAPFLDHAVQYGWCFRAESEGYLLKDFLKMPKALTN*
>cT9
MAYVRLACLAVIFFFAASVMFTVEAGIPCGESCVFIPCLTTVVGCSCKNKVCYNNHVIAAEANSIDDHHLLCQSHDDCIKKGTGNFCAPFLDHAVQYGWCFRAESEGYLLKDFLKMP*
>cT10
MAFARLAVIFFLAASVMFAVKETEAGIPCGESCVYIPCTVTALLGCSCKDKVCYKNHVIAAEANTVNDHHLLCQSHEDCFKKGTGNFCAPFLEHDVKYGWCFRAESEGFLLKDFLKTPVDILKMSNVIGN*
>cT11
EAGIPCGESCVFIPCTITALLGCSCKDKVCYKNHVIASEAKTMDDHHLLCQSH
>cT12
MASLRIAPLALFFFLAASVMFTVEKTEAGIPCGESCVFIPCITGAIGCSCKSKVCYRDHVIAAEAKTMDDHHLLCQSHEDCITKGTGNFCASFPEQDIKYGWCFRAESEGFMLKDHLKMSVPN*
>cT13
SYNKYLRSTKSEMTYIRLASLLVLFFFAASVEKMEADTTPCGESCVWIPCVSSIVGCSCQNKVCYQNHVIAAT
>cT14 (Unpublished sequence found at protein level, not found in transcriptome)
DTIPCGESCVWIPCISSILGCSCKDKVCYHN
>cT15
MAYVRLTSLAVVFFIATSVMFTLKKTEGGLPICGETCFKTKCYTKGCSCSYPVCKRNHIIALEAKTVDEHRLLCESHEDCFKKGTGNYCASFPDSDIHFGWCFYAESEGNLLKDFLKMSKDDIKMRIENIY*
>cT16 (Unpublished sequence found at protein level, not found in transcriptome)
GSVIGCGETCLRGRCYTPGCTCDHGICKKN
>cT17
MAYVRLTPLAVIFFLATSVMFAVKTEAGTVPCGESCVFIPCITGIAGCSCKNKVCYLNHVIAAEAKTMDEHHLLCQSHEDCIKKGTGNFCAPFLEHNVNYGWCFNAQSEGYLLKDFLKIPKTITN*
>cT18
MAYLRLAPLAVIFLFAVMFAVEKTEGGLPICGETCFTGTCYTPGCTCSYPVCKKNHIIAIAAQAVDQHRLLCESHEDCLKKGTGNY
>cT19
MASFRFAPLALVLMetFATCVMFAVDNTEAGSVIKCGESCLLGKCYTPGCTCSRPICKKNHIVAAEAKTVDDHHLLCKSHEDCFRKGTGNYCAFFPNTNIHYGWCFYAESEGYMLKDFLETSIKDNLEIPMAITN*
>cT20 (Unpublished sequence found at protein level, not found in transcriptome)
GSAIRCGESCLLGKCYTPGCTCDRPICKKN
>cT21
MAYLRLFTLAAVIFFFAASVEKTKADLQCAETCVHSPCIGPCYCKHGLICYRNHVIAAAAKSVNDYYLLCQSHE
>cT22
MAYLRLAALAVIFLLATTVKKTGAARIPCGESCVWIPCTITALVGCACHEKVCYKSSSIASTAKTMDEHHNLCQSHEDCIIKGSGNFCASFPNRDIVYGWCFYVQSEGFLLKDFLKMPVAITN*
>cT23
VKETQAGFPCGESCVFIPCTVTALLGCSCKDKVCYKNHVIAAEANTVDDHHLLCQSHEDCF
>cT24
IFIFAICVHNTEAGSIRCGERCLLGRCHRPGCTIRRICRRNHVIAAEAPSILN
>cT25
MASFRFAPLALIFIFAICVMFAVHNTEAGSIRCGERCLLGRCHRPGCTVRRICRRNHIIAAEANTVDDHHLLCESHEDCFKKGSGNYCAFFPDTNIHYGWCFNAESEGYMLKDFLETSIKDNLEIPVAI
>cT26
ATSVMFSVKEAKAGFICGESCVYIPCITALLGCSCSNQICSKNHVIAS
>cT27
MASLRIAPFAVFLFLAASVMFAVEKTQAGVIPCGESCVFIPCITGAIGCSCKSKVCYRNHVIAAEAKTMDDHHLLCQSHEDCITKGTGNFCAPFPDQDIKYGWCF
>cT28
MAYVKHAPLAVVFLLATSVMFIVKNAEAGGSIPCGESCVFLPCFLPGCSCKSSVCYLNHIIASDAKTVDEHHLLCQSHEDCFKKGTGNFCAAFPDHDIAYGWCFHAQSEGYLLKGIFNMPFGIFKKSFNKYPSYSAWKHQP
>cT29
MAYLRLAPLAVIFFFAVMFAVKKTEGGDPLKCGESCFAGKCYTPGCTCEYPICMNNHIIALDAKTMDQHRLLCESHEDCLMKRTGNYCAPFPDSDIHFGWCFHAESEGYLLKDFLKMSKDN*
>cT30
MAYLRLAPLAVIFFFAVMFAVKKTEGGDPLKCGESCFAGKCYTPGCTSRPICKKNHIVAAEAKTVDDHHLLCKSHEDCFRKGTGNYCAFFPNTNIHYGW
>cT31
MAYLRLAPLAVIFFFAVMFAVKKTEGGDPLKCGESCFAGKCYTPGCTDRPICKKNHIVAAEAK
>cT32
LFFAVMFAAKKTEGGDLFKCGETCFGGTCYTPGCSCDYPICKNNHIMALDAKTVDQHRLLCAMIWLFM
>cT33
MAFVRRASLVALFFLFAASVMFAVKKTEAGFNSCSEACVYLPCFSKGCSCFKRQCYKNHVIAATSKSIDEHHLLCQFHEDCFRKGSGNFCAPFLNYEVLYGWCFRA
>cT34
MAFLRFAPLAVLFFLATSVMFSMKEAEASYIPCGESCVYIPCTVTALLGCSCSNKVCYKNHVIASEAKTMDDHHLLCQSHEDCITKGSGNFC
>cT35
GLPICGETCFGGTCNTPNCVCDPWPICTNNHIIAAAAKTVDQYRLLCESHEDCLKKGTGNYCASFPNSDIHFGWCFYAESEGYL
>cT36
MASVRLAPFAVIFLFATSVMLIVKDTEAGVIPCGESCVWIPCISAAIGCSCKKNVCYRNHIIASEATTMDEHHLLCQSHEDCIVKGNGNFCAPFPNQDIKYGW
>cT37
MTYVRLAPLIVIFLLLPSVKNTEAVDGFCLETCVILPCFSSVAGCYCHGSTCMRGTTIASMAKTIDEHRLLC
>cT38
MANVKLATLLVNFLLVTSVMFVVKKTEAKIPCGESCVWIPCFTSAFGCYCQSKVCYHSTQIASTAKTMNDHHLLCQSHEDCIIKKSGNFCAHFSNQD
>cT39
AYLRLAPLAVIFLLAASVYKIEGGDPLACGETCFGGTCYTPGCVCDPWPICTKNHIIASTAKTVDQHRLLCESHEDCLKKRTGNYCAS
>cT40
MAYPRLAVIFLLAASVMFAVKDAEAGIPCGESCVFIPCTITALLGCSCKSKVCYKNH
>cT41
AYVRLTSLPLLFFIAASVMLTVQKTEGGNPIVCGETCFFQKCYTPGCSCDAVICTNNHIIATKAKTVDEH
>cT42
MAYLRLFVIFFFATSVKKTKADIPKADIPCGSTCLHVKCIPPCYCKNKVLCYRNVVIATTSKSVNDYY
>cT43
MAYLRLFTLAAVIFFFAASVEKTKADLICSSTCLHTPCKASVCYCKNAVCYKNHVIAATSNSVNDYYLLCQSHE
>cT44
IPCGESCVYLPCLTTIVGCSCKNNVCYTNHVIAATAKSLDEHQPYATS
>cT45 (partial)
CGESCVFLPCFIIPGCSCKDKVCYLNHVIASTAKT
>cT46 (partial)
AASVMFTVEKTEGNSAFCGETCVLGTCYTPDCSCKAVVC
>cT47 (partial)
AASVMFTVKKIEGGVPLCGETCFMGSCYTPGCSCDAV
>cT48 (partial)
MAYLRLAPLAVIFLFAVTFAVKKTEAGDALKCGETCFGGTCYTPGCS
>cT49 (partial)
MASIRFAPLALLLIFATCVMFAVQNTEAGSSIVTCGETCLRGRCYTPGC
>cT50 (partial)
AVQNTEAGVSWICDQTCLMQGKCYRSGCTCDRP
>cT51
MAYLRLVPLLVLFFFAASVNKTEAGALCDERCTYVPCISAARGCSCNIHRVCSMNHVIAATSKSIDEHHLLCQSH
>cT52
MAYVRLASLAVIFFLATSLMFTLKKTEGGFPICGETCFKTKCYTPGCSCSYPVCKKNHIIAIEAKTVDEHRLLCES
>cT53
MAYLRLFTLAAVIFFFAASVEKTKADLQCAETCVHSPCIGPCYCKHGVICYKNHVIAAAAKSVNDYYLLCQSH
>cTer A
MASLRIAPFALFLFLAASVMFAVEKTEAGVIPCGESCVFIPCISTVIGCSCKNKVCYRNHIIAAEAKTMDEHILLCQSHEDCIAKGTGNFCAPFPDQDIKYGWCFRAESEGFMLKDHLKMSITN*
>cTer B
MGTIARYYAHVVLFLVATSVIFTVKKTEAGVPCAESCVWIPCTVTALLGCSCKDKVCYLNHVIAFEAKTMDEHHLLCQSHEDCYKKGSGNFCAPFFNHDVKYGWCFRAEFEGYLLKDFLKMQPRDILKISKAIAK*
>CterC (Peptide only)
GVPCAESCVWIPCTVTALLGCSCKDKVCYLD
>CterD (Peptide only)
GIPCAESCVWIPCTVTALLGCSCKDKVCYLN
>CterE (Peptide only)
GIPCAESCVWIPCTVTALLGCSCKDKVCYLD
>CterF (Peptide only)
GIPCAESCVWIPCTVTALLGCSCKDKVCYLD
>CterG (Peptide only)
GLPCGESCVFIPCITTVVGCSCKNKVCYNN
>CterH (Peptide only)
GLPCGESCVFIPCITTVVGCSCKNKVCYND
>CterI (Peptide only)
GTVPCGESCVFIPCITGIAGCSCKNKVCYIN
>CterJ (Peptide only)
GTVPCGESCVFIPCITGIAGCSCKNKVCYID
>CterK (Peptide only)
HEPCGESCVFIPCITTVVGCSCKNKVCYN
>CterL (Peptide only)
HEPCGESCVFIPCITTVVGCSCKNKVCYD
>CterN (Peptide only)
GSAFCGETCVLGTCYTPDCSCTALVCLKN
>CterO (Peptide only)
GIPCGESCVFIPCITGIAGCSCKSKVCYRN
