# Supplementary material for: A high-throughput peptidomic strategy to decipher the molecular diversity of cyclic cysteine-rich peptides
Source: Sci Rep. 2016 Mar 11;6:23005. doi: 10.1038/srep23005 (PMC4786859; doi:10.1038/srep23005)
Supplement: Supplementary Dataset 2 [file srep23005-s3.xls]

## Sheet: Supplemental Data Set
Supplemental Data Set 2. Summary of 272 sequenced cliotides from 38 contigs.
Contig	Peptide	-10lgPa	Mass	Error ppm	m/z	z	MODb
cT1/cT12	SCVFIPCITGAIGCSCKSKVCYRNc	96.45	2766.4	0.3	462.074	6	EA
cT1/cT12	IPCITGAIGCSCKSKVCYRN	109.91	2287.18	0.3	458.443	5	EA
cT1/cT12/CterO	IPCGESCVFIPCIT	47.97	1609.8	0.1	403.458	4	EA
cT1/cT12/CterO	GIPCGESCVFIPCIT	69.33	1666.82	0.3	417.714	4	EA
cT1/cT12/CterO	GIPCGESCVFIPCITG	63.08	1723.85	-1.2	575.622	3	EA
cT1/cT12	GIPCGESCVFIPCITGA	76.34	1794.88	0.1	599.302	3	EA
cT1/cT12	GIPCGESCVFIPCITGAIGCSCKSKVCY	38.9	3095.53	-1	516.928	6	EA
cT1	GIPCGESCVFIPCITGAIGCSCKSKVCYRN	130.54	3365.67	-0.4	561.953	6	EA
cT1/cT12/cT27/CterO	PCGESCVFIPCIT	51.99	1496.72	-0.2	499.914	3	EA
cT1/cT27	PCGESCVFIPCITGAIGCSCKSKVCYRN	38.13	3195.57	-0.1	533.602	6	EA
cT1/cT12	GIPCGESCVFIPCITGAIGC	68.79	2111.04	0.4	528.768	4	EA
cT1/cT12	GIPCGESCVFIPCITGAIG	60.62	1964.99	0.7	492.255	4	EA
cT1/cT12/cT27/CterO	PCGESCVFIPCITG	32.53	1553.74	0	518.921	3	EA
cT1/cT4/cT12/cT27/CterO	PCGESCVFIPCIT	42.63	1496.72	0.1	499.914	3	EA
cT2	FLKCGESCVQGECYTPGCSCDWPICKKN	100.41	3355.55	0.1	560.265	6	EA
cT2	SCVQGECYTPGCSCDWPICKKN	97.27	2635.18	-0.3	528.044	5	EA
cT2	LKCGESCVQGECYTPGCSCDWPICKKN	132.91	3208.48	0	642.703	5	EA
cT2	EFLKCGESCVQGECYTPGCSCDWPICKKN	81.7	3484.59	0.9	581.773	6	EA
cT2	GEFLKCGESCVQ(+.98)GECYTPGCSCDWPICKKN	46.72	3542.59	1.1	709.527	5	EA; Deamidation (Q)
cT2	GEFLKCGESCVQGE	93.93	1570.71	0.1	524.578	3	EA
cT2	GEFLKCGESCVQGECY	100.25	1879.83	-0.1	470.964	4	EA
cT2	GEFLKCGESCVQGECYTPG	144.89	2134.95	-0.1	534.744	4	EA
cT2	GEFLKCGESCVQGECYTPGCSCD	105.01	2629.11	-0.7	526.829	5	EA
cT2	GEFLKCGESCVQGECYTPGCSCDW(+15.99)PICKKN	57.7	3557.61	1	593.942	6	EA; Oxidation (W)
cT2	GEFLKCGESCVQGECYTPGCSCDWPICKKN(+.98)	34.72	3542.59	6.4	591.444	6	EA; Deamidation (N)
cT2	GEFLKCGESCVQGECYTPGCSCDWPICKKN	158.23	3541.61	-0.2	506.952	7	EA
cT2	CGESCVQGECYTPGCSCDWPICKKN	111.29	2967.3	-0.1	594.467	5	EA
cT2	GECYTPGCSCDWPICKKN	64.7	2174.97	1.1	544.751	4	EA
cT3	TLGTCYVPDCSCSWPICMKN	92.84	2392.09	-0.6	599.029	4	EA
cT3	TLGTCYVPDCSCSWPICMKNGLPTCGETC	34.55	3339.51	-7.6	668.904	5	EA
cT3	CSCSWPICMKNGLPTCGETCTLGTCYVPD	24.62	3339.51	-8.3	668.903	5	EA
cT3	GLPTCGETCTLGT	62.58	1337.63	-0.2	446.885	3	EA
cT3	GLPTCGETCTLGTCY	90.45	1646.75	-0.2	412.694	4	EA
cT3	GLPTCGETCTLGTCYVPD	100.55	1957.89	1	490.481	4	EA
cT3	GLPTCGETCTLGTCYVPDCSCSWPICM(+15.99)KN(+.98)	75.56	3356.49	2.5	672.306	5	EA; Oxidation (M); Deamidation (N)
cT3	GLPTCGETCTLGTCYVPDCSCSWPICM(+15.99)KN	96.98	3355.5	0.4	672.108	5	EA; Oxidation (M)
cT3	GLPTCGETCTLGTCYVPDCSCSWPICMK	107.32	3225.46	0.2	538.585	6	EA
cT3	GLPTCGETCTLGTCYVPDCSCSWPICMKN(+.98)	95.15	3340.49	0.8	669.106	5	EA; Deamidation (N)
cT3	GLPTCGETCTLGTCYVPDCSCSWPICMKN	147.7	3339.51	0.3	668.909	5	EA
cT3	GTCYVPDCSCSWPICM(+15.99)KN	58.93	2193.95	-0.5	549.495	4	EA; Oxidation (M)
cT3	GTCYVPDCSCSWPICMKN	85.83	2177.96	-0.7	436.598	5	EA
cT3	PTCGETCTLGTCY	63.7	1476.64	0.2	493.221	3	EA
cT3	PTCGETCTLGTCYVPD	55.93	1787.79	0.4	596.937	3	EA
cT3	CYVPDCSCSWPICM(+15.99)KN	57.21	2035.88	0.6	509.978	4	EA, Oxidation (M)
cT3	CYVPDCSCSWPICMKN	78.66	2019.89	-1.3	505.978	4	EA
cT3	VPDCSCSWPICMKN	81.26	1710.77	-0.4	428.7	4	EA
cT4	SCVFIPCITAAIGCSCKSKVCYRN	117.3	2780.41	0.1	464.41	6	EA
cT4	IPCITAAIGCSCKSKVCYRN(+.98)	47.62	2302.18	7.3	461.446	5	EA; Deamidation (N)
cT4	IPCITAAIGCSCKSKVCYRN	133.02	2301.19	0.4	384.54	6	EA
cT4	IPCGESCVFIPCIT	47.97	1609.8	0.1	403.458	4	EA
cT4	IPCGESCVFIPCITAAIGCSCKSKVCYRN	43.04	3322.67	-10.1	554.78	6	EA
cT4	GIPCGESCVFIPC	87.7	1452.69	0.3	485.238	3	EA
cT4	GIPCGESCVFIPCIT	69.33	1666.82	0.3	417.714	4	EA
cT4	GIPCGESCVFIPCITA	57.65	1737.86	0	580.295	3	EA
cT4	GIPCGESCVFIPCITAA	98.34	1808.9	0.2	453.232	4	EA
cT4	GIPCGESCVFIPCITAAIG	55.46	1979	-0.1	495.758	4	EA
cT4	GIPCGESCVFIPCITAAIGCSCKSKVCYRN	154.97	3379.69	-0.4	483.82	7	EA
cT4	PCGESCVFIPCIT	51.99	1496.72	-0.2	499.914	3	EA
cT4	PCGESCVFIPCITA	34.45	1567.76	0.2	523.593	3	EA
cT4	PCGESCVFIPCITAAIGCSCKSKVCYRN	66.36	3209.58	0	535.938	6	EA
cT5	GIPCGESCVFIPCISTVIG	61.4	2023.03	0.2	506.765	4	EA
cT5	GIPCGESCVFIPCISTVIGCSCKN	144.51	2644.3	-0.2	529.868	5	EA
cT6	SCVYIPCLTTIVGCSCKSN	103.46	2162.07	-0.2	541.525	4	EA
cT6	PCLTTIVGCSCKSN	42.9	1553.77	0.2	518.932	3	EA
cT6	VCYSN(+.98)SIPCGESCVYIPCLTTIVGCSCKSN	74.7	3401.6	-0.4	567.94	6	EA; Deamidation (N)
cT6	S(+42.01)IPCGESCVYIPCLTTIVGCSCKSNVCYSN	76.56	3442.62	0.7	574.78	6	NT-Acetylation; EA
cT6	IPCGESCVYIPCLTTIVGCSCKSN	133.53	2704.32	0.2	541.872	5	EA
cT6	SIPCGESCVYIP(+15.99)CLTTIVGCSCKSN	83.86	2807.35	0.1	562.45	5	EA; Hydroxylation (P)
cT6	SIPCGESCVYIPC.L	112.23	1498.7	-0.4	375.682	4	EA
cT6	SIPCGESCVYIPCLT	94.4	1712.83	0.1	429.215	4	EA
cT6	SIPCGESCVYIPCLTT	90.85	1813.88	-0.2	454.477	4	EA
cT6	SIPCGESCVYIPCLTTIV	77.85	2026.03	-0.9	507.514	4	EA
cT6	SIPCGESCVYIPCLTTIVG	39.94	2083.05	0.6	521.77	4	EA
cT6	SIPCGESCVYIPCLTTIVGC	80.95	2229.1	1.1	558.284	4	EA
cT6	SIPCGESCVYIPCLTTIVGCS(+162.05)CKSN	43.09	2953.41	-1.2	591.688	5	EA; Hexose (S)
cT6	SIPCGESCVYIPCLTTIVGCS	87.04	2316.14	-0.2	580.041	4	EA
cT6	SIPCGESCVYIPCLTTIVGCSCKS(-18.01)N	47.76	2773.35	0.2	555.677	5	EA; Dehydration (S)
cT6	SIPCGESCVYIPCLTTIVGCSCKSN	200	2791.36	0.1	559.279	5	EA
cT6	SIPCGESCVYIPCLTTIVGCSCKSNVCYSN	200	3400.61	0.1	567.776	6	EA
cT6	YIPCLTTIVGCSCKSN	75.21	1829.92	0.5	458.488	4	EA
cT6	IPCLTTIVGCSCKSN	158.49	1666.86	0.7	417.722	4	EA
cT6	IPCLTTIVGCSCKSNVCYSN	169.27	2276.11	0.4	456.231	5	EA
cT7	LLGCSCKDKVCYKN(+.98)GIPCGESCVFIPCTVTA	74.15	3509.74	0.3	502.399	7	EA; Deamidation (N)
cT7/cT10	TVTALLGCS(+162.05)CKDKVCYKN	46.32	2236.13	-0.2	560.039	4	EA; Hexose (S)
cT7/cT10	TVTALLGCSCKDKVCYKN(+.98)	56.02	2075.06	5.5	519.775	4	EA; Deamidation (N)
cT7/cT10	TVTALLGCSCKDKVCYKN	118.62	2074.07	-0.5	519.526	4	EA
cT7/cT10	IPCTVTALLGCS(+162.05)CKDKVCYKN	43.84	2592.31	-0.4	519.47	5	EA; Hexose (S)
cT7/cT10	IPCTVTALLGCSCKDKVCYKN	129.36	2430.26	0.2	487.06	5	EA
cT7	G(+42.01)IPCGESCVFIPCTVTA	47.35	1866.9	-0.3	623.309	3	NT-Acetylation; EA
cT7	G(+42.01)IPCGESCVFIPCTVTAL	37.86	1979.99	-0.1	661.003	3	NT-Acetylation; EA
cT7	G(+42.01)IPCGESCVFIPCTVTALLGCSCKDKVCYKN	136.09	3550.77	-1	702.76	56	NT-Acetylation; EA
cT7	IPCGESCVFIPCTVTALLGCSCKDKVCYKN	34.93	3451.73	5.8	576.3	6	EA
cT7	GIPCGESCVF	77.6	1096.5	-0.2	366.509	3	EA
cT7	GIPCGESCVFIP	45.56	1306.64	0.3	436.555	3	EA
cT7	GIPCGESCVFIPC	87.7	1452.69	0.3	485.238	3	EA
cT7	GIPCGESCVFIPCT	59.6	1553.74	0	518.921	3	EA
cT7	GIPCGESCVFIPCTV	46.09	1652.81	-0.4	551.943	3	EA
cT7	GIPCGESCVFIPCTVT	72.32	1753.86	-0.1	439.471	4	EA
cT7	GIPCGESCVFIPCTVTA	105.51	1824.89	-0.1	457.231	4	EA
cT7	GIPCGESCVFIPCTVTAL	77.69	1937.98	-0.3	485.502	4	EA
cT7	GIPCGESCVFIPCTVTALL	89.03	2051.06	0.3	513.773	4	EA
cT7	GIPCGESCVFIPCTVTALLG	83.75	2108.08	-0.5	528.028	4	EA
cT7	GIPCGESCVFIPCTVTALLGC	89.92	2254.13	-0.7	564.541	4	EA
cT7	GIPCGESCVFIPCTVTALLGCS	87.25	2341.17	0.5	586.299	4	EA
cT7	GIPCGESCVFIPCTVTALLGCSCKDKVCY	39.27	3266.62	-0.3	545.443	6	EA
cT7	GIPCGESCVFIPCTVTALLGCSCKDKVCYKN	148.48	3508.76	-0.7	702.758	5	EA
cT7	PCGESCVFIPCTVT	40.16	1583.75	0.7	528.925	3	EA
cT7	PCGESCVFIPCTVTA	42.08	1654.79	-0.1	552.603	3	EA
cT7/cT10	CTVTALLGCSCKDKVCYKN	123.83	2220.12	-0.4	445.032	5	EA
cT7/cT10	ALLGCSCKDKVCYKN	39.47	1729.87	0	433.474	4	EA
cT7/cT10	VTALLGCSCKDKVCYKN	97.33	1973.03	-0.1	494.264	4	EA
cT7/cT10	TALLGCSCKDKVCYKN	103.44	1873.96	0.2	469.497	4	EA
cT8	IPCISSVVGCSCKSKVCYN	81.53	2161.09	0.8	433.225	5	EA
cT8	GIPCGESCVFIPCISSVVGCSCKSKVCYNN	116.48	3353.62	3.9	559.95	6	EA
cT8	IPCISSVVGCSCKSKVCYNN	44.52	2275.13	-0.5	456.033	5	EA
cT9	IPCGESCVFIPCLT	47.97	1609.8	0.1	403.458	4	EA
cT9	GIPCGESCVFIPC	87.7	1452.69	0.3	485.238	3	EA
cT9	GIPCGESCVFIPCLT	69.33	1666.82	0.3	417.714	4	EA
cT9	GIPCGESCVFIPCLTTVVGCSCKN	87.02	2644.3	-0.6	529.868	5	EA
cT9	GIPCGESCVFIPCLTTVVGCSCKNKVCYNN	27.85	3408.67	4.9	569.121	6	EA
cT9	PCGESCVFIPCLT	51.99	1496.72	-0.2	499.914	3	EA
cT10	LLGCSCKDKVCYKN(+.98)GIPCGESCVYIPCTVT	32.64	3454.7	0.4	576.791	6	EA; Deamidation (N)
cT10	GIPCGESCVYIPC	65.36	1468.69	0.3	368.179	4	EA
cT10	GIPCGESCVYIPCT	58.31	1569.74	-0.7	524.252	3	EA
cT10	GIPCGESCVYIPCTVT	78.68	1769.85	-0.4	443.47	4	EA
cT10	GIPCGESCVYIPCTVTA	92.8	1840.89	0.5	461.23	4	EA
cT10	GIPCGESCVYIPCTVTAL	91.06	1953.97	0.3	489.501	4	EA
cT10	GIPCGESCVYIPCTVTALL	88.55	2067.06	-0.5	517.771	4	EA
cT10	GIPCGESCVYIPCTVTALLG	41.77	2124.08	-1.1	532.026	4	EA
cT10	GIPCGESCVYIPCTVTALLGC	70.84	2270.13	0	568.54	4	EA
cT10	GIPCGESCVYIPCTVTALLGCS	78.22	2357.16	0.9	590.298	4	EA
cT10	GIPCGESCVYIPCTVTALLGCSCKDKVCY	40.11	3282.61	-0.3	548.109	6	EA
cT10	GIPCGESCVYIPCTVTALLGCSCKDKVCYKN	156.11	3524.75	-0.2	588.466	6	EA
cT10	G(+42.01)IPCGESCVYIPCTVTALLGCSCKDKVCYKN	134	3566.76	0.3	595.47	6	NT-Acetylation; EA
cT10	PCGESCVYIPCTVT	40.97	1599.75	-0.4	534.256	3	EA
cT10	I(+42.01)PCGESCVYIPCTVTALLGCSCKDKVCYKN	40.98	3508.82	4.5	502.26	7	NT-Acetylation; EA
cT10	IPCTVTALLGCS(+162.05)CKDKVCYKN	43.84	2592.31	-0.4	519.47	5	EA; Hexose (S)
cT10	IPCTVTALLGCSCKDKVCYKN	129.36	2430.26	0.2	487.06	5	EA
cT10/ct11/ct7	LLGCSCKDKVCYKN	94.18	1701.87	0.2	426.476	4	EA
cT11	TITALLGCSCKDKVCYKN	51.3	2088.09	-0.8	523.029	4	EA
cT11	IPCGESCVFIPCTITALLGCSCKDKVCYKN	37.07	3465.75	6.1	496.117	7	EA
cT11	GIPCGESCVFIPCT	59.6	1553.74	0	518.921	3	EA
cT11	GIPCGESCVFIPCTITA	38.94	1838.91	-0.3	613.977	3	EA
cT11	GIPCGESCVFIPCTITAL	49.65	1951.99	0.1	651.672	3	EA
cT11	GIPCGESCVFIPCTITALLGCSCKDKVCYK	32.48	3408.73	-4.8	487.966	7	EA
cT11	GIPCGESCVFIPCTITALLGCSCKDKVCYKN	102.74	3522.77	1.5	504.261	7	EA
cT11	TALLGCSCKDKVCYKN	103.44	1873.96	0.2	469.497	4	EA
cT12	IGCSCKSKVCYRDGIPCGESCVF	31.44	2668.28	-4	534.661	5	EA
cT12	ITGAIGCSCKSKVCYRDGIPCGESCVFIPC	96.61	3366.66	-0.2	481.958	7	EA
cT12	IPCITGAIGCSCKSKVCYRD	39.33	2288.16	8.1	458.644	5	EA
cT12	AIGCSCKSKVCYRDGIPCGESCVFIPCIT	106.93	3309.64	0	552.613	6	EA
cT12	GIPCGESCVFIPCITGAIGCSCKSKVCYRD	59.19	3366.66	5.2	481.961	7	EA
cT15	G(+42.01)LPICGETCFKTKCYTKGCSCSYPVCKRN	130.66	3488.7	-0.5	499.393	7	NT-Acetylation; EA
cT15	GLPICGETCF	47.42	1124.54	0.2	375.853	3	EA
cT15	GLPICGETCFK	40.91	1252.63	0.6	418.551	3	EA
cT15	GLPICGETCFKTK	37.17	1481.77	-0.4	494.932	3	EA
cT15	GLPICGETCFKTKCY	86.24	1790.89	-0.4	448.729	4	EA
cT15	GLPICGETCFKTKCYT	72.32	1891.94	-0.1	473.991	4	EA
cT15	GLPICGETCFKTKCYTKGCSCSYPV	143.99	2902.4	0.5	581.488	5	EA
cT15	GLPICGETCFKTKCYTKGCSCSYPVCKRN(+.98)	74.31	3447.68	7.3	493.536	7	EA; Deamidation (N)
cT15	GLPICGETCFKTKCYTKGCSCSYPVCKRN	160.96	3446.69	0	575.456	6	EA
cT15	PICGETCFKTK	37.73	1311.67	0.3	438.23	3	EA
cT15	PICGETCFKTKCY	42.53	1620.78	0.1	541.268	3	EA
cT15	PICGETCFKTKCYTKGCSCSYPVCKRN	70.68	3276.59	0.1	547.105	6	EA
cT17/CterI/CterJ	GTVPCGES(+162.05)CVFIPCITGIAGCSCKN	45.88	2835.35	0.4	568.08	5	EA; Hexose (S)
cT17/CterI/CterJ	G(+42.01)TVPCGESCVFIPCITGIAGCSCKN	49.53	2715.3	-0.8	544.068	5	NT-Acetylation; EA
cT17/CterI/CterJ	GTVPCGESCVF	83.56	1183.54	0.1	395.52	3	EA
cT17/CterI/CterJ	GTVPCGESCVFIP(+15.99)CITGIAGCSCKN	63.99	2689.29	-0.4	538.865	5	EA; Hydroxylation (P)
cT17/CterI/CterJ	GTVPCGESCVFIPC	100.54	1539.72	0.4	385.939	4	EA
cT17/CterI/CterJ	GTVPCGESCVFIPCIT	109.23	1753.86	0.9	439.472	4	EA
cT17/CterI/CterJ	GTVPCGESCVFIPCITG	67.74	1810.88	0	604.633	3	EA
cT17/CterI/CterJ	GTVPCGESCVFIPCITGIA	101.1	1995	0	499.757	4	EA
cT17/CterI/CterJ	GTVPCGESCVFIPCITGIAG	34.47	2052.02	-0.6	685.014	3	EA
cT17/CterI/CterJ	GTVPCGESCVFIPCITGIAGC	90.16	2198.07	-0.5	550.525	4	EA
cT17/CterI/CterJ	GTVPCGESCVFIPCITGIAGCS	82.53	2285.1	-1	572.283	4	EA
cT17/CterI/CterJ	GTVPCGESCVFIPCITGIAGCSCK	88.6	2559.25	0	512.857	5	EA
cT17/CterI/CterJ	GTVPCGESCVFIPCITGIAGCSCKN	169.81	2673.29	0.4	535.666	5	EA
cT17/CterI/CterJ	IPCITGIAGCSCKN	59.11	1507.77	-0.7	377.949	4	EA
cT17/CterI/CterJ	PCGESCVFIPCITG	32.53	1553.74	0	518.921	3	EA
cT17/CterI/CterJ	VFIPCITGIAGCSCKN	104.14	1753.9	0	439.483	4	EA
cT17/CterI/CterJ	SCVFIPCITGIAGCSCKN	141.25	1986.99	0.2	497.754	4	EA
cT17/CterI/CterJ	G(+42.01)TVPCGESCVFIPCITGIAGCSCKN	49.53	2715.3	-0.8	544.068	5	NT-Acetylation; EA
cT17/CterI/CterJ	G.TVPCGESCVFIPCITGIAGCSCKN	107.15	2616.27	-1	524.261	5	EA
cT18	GLPICGETCF	47.42	1124.54	0.2	375.853	3	EA
cT18	GLPICGETCFTGTCYTPGCTCSYPVCKKN	137.07	3303.54	1.4	573.95	6	EA
cT19	G(+42.01)SVIKCGESCLLGKCYTPGCTCSRPICKKN	119.59	3447.75	0	493.54	7	NT-Acetylation; EA
cT19	SVIKCGESCLLGKCYTPGCTCSRPICKKN	108.7	3348.71	-0.4	479.395	7	EA
cT19	GSVIKCGESCLL	61.32	1293.68	-0.2	432.233	3	EA
cT19	GSVIKCGESCLLGKC	25.53	1581.8	1.6	528.276	3	EA
cT19	GSVIKCGESCLLGKCY	82.06	1787.91	0	447.985	4	EA
cT19	GSVIKCGESCLLGKCYTPG	123.91	2043.03	-0.4	511.765	4	EA
cT19	GSVIKCGESCLLGKCYTPGCTCSRP	115.69	2776.37	0.1	463.735	6	EA
cT19	GSVIKCGESCLLGKCYTPGCTCSRPICKKN	153.96	3405.74	0.3	487.541	7	EA
cT19	VIKCGESCLLGKCYTPGCTCSRPICKKN	77.61	3261.68	-0.4	466.962	7	EA
cT20	GSAIRCGESCLLGKCYTPG	84.31	2043.01	-0.4	511.759	4	EA
cT20	GSAIRCGESCLLGKCYTPGCTCDRPICKKN	157.45	3433.71	0.3	491.537	7	EA
cT21	DLQCAETCVHSPCIGPCYCKHGLICYRN	105.39	3383.6	-0.1	484.379	7	EA
cT23	PCGESCVFIPCTVT	40.16	1583.75	0.7	528.925	3	EA
cT23	PCGESCVFIPCTVTA	42.08	1654.79	-0.1	552.603	3	EA
cT27	GVIPCGESCVFIPCITGAIGCSCKSK	75.34	2786.41	0.4	558.29	5	EA
cT27	IPCGESCVFIPCIT	47.97	1609.8	0.1	403.458	4	EA
cT28	FLPGCSCKSSVCYLN	81.78	1748.84	0	438.218	4	EA
cT28	GGSIPCGESCVFLPC	77.79	1596.75	0.2	400.194	4	EA
cT28	GGSIPCGESCVFLPCFLPGCSCKSSVCYLN	111.24	3327.58	1.5	555.603	6	EA
cT28	CFLPGCSCKSSVCYLN	50.26	1894.89	-0.4	474.73	4	EA
cT29	GKCYTPGCTCEYPICMN	92.17	2053.89	-0.7	514.48	4	EA
cT29	GKCYTPGCTCEYPICMNN	29.04	2167.93	-0.8	542.991	4	EA
cT32	GDLFKCGETCFGGTCYTPGCSCDYPICKN	87.18	3339.47	-0.2	557.585	6	EA
cT32	GDLFKCGETCFGGTCYTPGCSCDYPICKNN	130.44	3453.51	1	576.593	6	EA
cT32	FKCGETCFGGTCYTPGCSCDYPICKN	72.8	3054.34	-1.2	510.06	6	EA
cT32	FKCGETCFGGTCYTPGCSCDYPICKNN	102.29	3168.38	-0.4	529.07	6	EA
cT32	NGDLFKCGETCFGGTCYTPGCSCDYPICKN	106.35	3453.51	-0.4	576.592	6	EA
cT32	CFGGTCYTPGCSCDYPICKN	56.15	2346.01	-0.4	470.209	5	EA
cT33	SCSEACVYLPCFSKGCSCFKRQ(+.98)CYKN	44.96	3212.49	5.7	536.425	6	EA; Deamidation (Q)
cT33	SCSEACVYLPCFSKGCSCFKRQ(+.98)CYKNGFN	54.25	3530.62	0.8	505.382	6	EA; Deamidation (Q)
cT33	SCSEACVYLPCFSKGCSCFKRQCYKN	123.6	3211.5	0	536.258	6	EA
cT34	SYIPCGESCVYIPCTVTALLGCSCSN	98.33	2897.36	-0.1	580.48	5	EA
cT40	TITALLGCSCKSKVCYKN	22.78	2060.09	0.7	516.031	4	EA
cT40	IPCTITALLGCSCKSKVCYKN	101.67	2416.28	-0.1	484.264	5	EA
cT40	GIPCGESCVFIPCTITALLGCSCKSKVCYKN	130.19	3494.78	0	583.47	6	EA
cT40	ALLGCSCKSKVCYKN	37.83	1744.91	0.5	437.236	4	EA
cT43	DLICSSTCLHTPCKASVCYCKN	132.6	2646.29	0.2	521.66	5	EA
cT45	KVCYLNCGESCVFLPC	27.33	1948.94	-7	488.239	4	EA
cT54	GIPCGESCVYIPCTVTALLGCSCKN(sub D)	60.91	2745.35	0	550.078	5	EA; D-N differ from cT10
cT55	GVIPCGESCVFIPCISTL(sub V)IGCSCKN	200	2743.37	0	552.485	5	EA; L-V differ from CterA
CterA	VFIPCISTVIGCSCKN	54.54	1811.95	0.2	453.994	4	EA
CterA	IPCISTVIGCSCKN	77.24	1565.81	-0.4	392.459	4	EA
CterA	G(+42.01)VIPCGESCVFIPCISTVIGCSCKN	118.27	2728.36	0.1	558.084	5	NT-Acetylation; EA
CterA	V(+42.01)IPCGESCVFIPCISTVIGCSCKN	111.59	2757.39	0	546.679	5	NT-Acetylation; EA
CterA	VIPCGESCVF	41.17	1138.55	-0.2	380.524	3	EA
CterA	VIPCGESCVFIPCISTVIGCSCKN	56.53	2686.35	0.8	538.278	5	EA
CterA	GVIPCGESCVF	61.95	1195.57	0.3	399.532	3	EA
CterA	GVIPCGESCVFIP	63.51	1405.71	0.5	469.577	3	EA
CterA	GVIPCGESCVFIPC	42.44	1551.76	-1	518.26	3	EA
CterA	GVIPCGESCVFIPCIS	72.56	1751.88	0.3	438.977	4	EA
CterA	GVIPCGESCVFIPCIST(+14.02)VIGCSCKN	74.41	2757.39	0	552.485	5	EA; Methylation (T)
CterA	GVIPCGESCVFIPCISTV	57.3	1951.99	0.1	489.006	4	EA
CterA	GVIPCGESCVFIPCISTVIG	41.69	2122.1	0	531.532	4	EA
CterA	GVIPCGESCVFIPCISTVIGCS(-18.01)CKN	79.15	2725.36	1.5	546.08	5	EA; Dehydration (S)
CterA	GVIPCGESCVFIPCISTVIGCSCKN(+.98)	55.88	2744.36	5.8	549.882	5	EA; Deamidation (N)
CterA	GVIPCGESCVFIPCISTVIGCSCKN	140.42	2743.37	-0.5	549.681	5	EA
CterA	PCGESCVFIPCIST	36.8	1583.75	0.1	528.924	3	EA
CterA	PCISTVIGCSCKN	59.1	1452.73	0.3	485.249	3	EA
CterA	KVCYRN(+.98)GVIPCGESCVFIPCISTVIGCSCKN(+.98)	30.28	3551.76	6.9	508.405	7	EA; Deamidation (N)
CterA	KVCYRN(+.98)GVIPCGESCVFIPCISTVIGCSCKN	86.2	3550.78	1.4	711.164	5	EA; Deamidation (N)
CterB	GVPCAESCVWIPCTVTALLGCSCKDKVCYLN	48.03	3532.76	0	707.56	5	EA
CterB	ALLGCSCKDKVCYLN	93.31	1757.9	0.5	440.482	4	EA
CterB	IPCTVTALLGCSCKDKVCYLNG	71.74	2472.27	-0.4	495.462	5	EA
CterD	TVTALLGCSCKDKVCYLNG	54.83	2116.08	-0.3	530.028	4	EA
CterD	IPCTVTALLGCSCKDKVCYLNG	71.74	2472.27	-0.4	495.462	5	EA
CterG/CterH	LPCGESCVFIPCIT	47.97	1609.8	0.1	403.458	4	EA
CterG/CterH	GLPCGESCVF	77.6	1096.5	-0.2	366.509	3	EA
CterG/CterH	GLPCGESCVFIP	45.56	1306.64	0.3	436.555	3	EA
CterG/CterH	GLPCGESCVFIPC	87.7	1452.69	0.3	485.238	3	EA
CterG/CterH	GLPCGESCVFIPCIT	69.33	1666.82	0.3	417.714	4	EA
CterG/CterH	GLPCGESCVFIPCITTVVGCSCKN	87.02	2644.3	-0.6	529.868	5	EA
CterG	GLPCGESCVFIPCITTVVGCSCKNKVCYNN	27.85	3408.67	4.9	569.121	6	EA
CterG/CterH	PCGESCVFIPCIT	51.99	1496.72	-0.2	499.914	3	EA
CterJ	ITGIAGCSCKNKVCYID	34.99	1915.97	0.9	480	4	EA
CterJ	IPCITGIAGCSCKNKVCYIDG	25.98	2329.18	5.7	466.846	5	EA
CterJ	GTVPCGESCVFIPCITGIAGCSCKNKVCYID	72.86	3437.68	0.8	573.955	6	EA
CterJ	DGTVPCGESCVFIPCITGIAGCSCKN	80.84	2788.32	-1	558.671	5	EA
CterJ	VCYIDGTVPCGESCVFIPCITGIAGCSCKN	84.57	3309.59	-1.4	552.604	6	EA
CterJ	KVCYID(-18.01)GTVPCGE	49.48	1450.69	0.2	484.572	3	EA; Dehydration (D)
CterJ	KVCYID(-18.01)GTVPCGESCVFIPCITGIAGCSCKN	80.75	3419.67	-0.2	570.953	6	EA; Dehydration (D)
CterJ	KVCYIDGT(-18.01)VPCGESCVFIPCITGIAGCSCKN	83.37	3419.67	0.7	570.953	6	EA; Dehydration (T)
CterJ	KVCYIDGTVPCGE	95.72	1468.71	-0.5	490.576	3	EA
CterJ	KVCYIDGTVPCGES	76.54	1555.74	-1.2	519.586	3	EA
CterJ	KVCYIDGTVPCGESCVF	119.79	1947.93	-0.3	487.989	4	EA
CterJ	KVCYIDGTVPCGESCVFIPCIT	56.15	2518.25	-0.3	630.569	4	EA
CterJ	KVCYIDGTVPCGESCVFIPCITGIAGCSCKN(+.98)	59.34	3438.67	5	492.248	7	EA; Deamidation (N)
CterJ	KVCYIDGTVPCGESCVFIPCITGIAGCSCKN	172.79	3437.68	0.3	573.955	6	EA
a: In Peaks PTM the p-value is converted from the linear discriminative function score. A higher -10logP value indicated a more confident sequencing result.
b: MOD is the abbreviation for side chain modifications.
c: All Cys residues were alkylated with ethylamine and labeled as EA .
