# Supplementary material for: A high-throughput peptidomic strategy to decipher the molecular diversity of cyclic cysteine-rich peptides
Source: Sci Rep. 2016 Mar 11;6:23005. doi: 10.1038/srep23005 (PMC4786859; doi:10.1038/srep23005)
Supplement: Supplementary Dataset 3 [file srep23005-s4.xls]

## Sheet: Supplemental Data Set
Supplemental Data Set 3. Amino acid sequences of At-P4H and Ct-P4H
>sp|Q9ZW86|P4H1_ARATH Prolyl 4-hydroxylase 1 OS=Arabidopsis thaliana GN=P4H1 PE=1 SV=1
MAPAMKIVFGLLTFVTVGMVIGSLLQLAFINRLEDSYGTGFPSLRGLRGQNTRYLRDVSRWANDKDAELLRIGNVKPEVVSWSPRIIVLHDFLSPEECEYLKAIARPRLQVSTVVDVKTGKGVKSDVRTSSGMFLTHVERSYPIIQAIEKRIAVFSQVPAENGELIQVLRYEPQQFYKPHHDYFADTFNLKRGGQRVATMLMYLTDDVEGGETYFPLAGDGDCTCGGKIMKGISVKPTKGDAVLFWSMGLDGQSDPRSIHGGCEVLSGEKWSATKWMRQKATS
Score E
Sequences producing significant alignments: (bits) Value
Contig7517_CT-root size 1177 443 e-125
Contig7882_CT-root size 1450 223 3e-059
Contig2937_CT-root size 1435 222 1e-058
Contig5598_CT-root size 1062 192 1e-049
Contig10509_CT-root size 1276 189 9e-049
Contig7337_CT-root size 1521 96 8e-021
Contig28841_CT-root size 351 72 2e-013
Contig29895_CT-root size 469 70 8e-013
Contig31460_CT-root size 247 57 4e-009
Contig26767_CT-root size 223 51 4e-007
Contig32151_CT-root size 310 46 1e-005
>Contig7517_CT-root size 1177
Length = 1177
Score = 443 bits (1139), Expect = e-125
Identities = 212/285 (74%), Positives = 251/285 (88%), Gaps = 2/285 (0%)
Frame = -1
Query: 1 MAPAMKIVFGLLTFVTVGMVIGSLLQLAFINRLEDSYGTGFPSLRGLRG-QNTRYLR-DV 58
MA AM+IVFGLLTFVTVGM+IG+L QLA I RLEDSYGT R LRG ++ YL+
Sbjct: 1078 MAQAMRIVFGLLTFVTVGMIIGALSQLAIIRRLEDSYGTDSLPFRRLRGLEHDGYLQLPR 899
Query: 59 SRWANDKDAELLRIGNVKPEVVSWSPRIIVLHDFLSPEECEYLKAIARPRLQVSTVVDVK 118
W NDK+AE+LR+G VKPEV+SWSPRIIVLH+FLS EEC+YL+ +ARPRLQ+STVVD K
Sbjct: 898 GIWNNDKEAEVLRLGYVKPEVLSWSPRIIVLHNFLSMEECDYLRGLARPRLQISTVVDTK 719
Query: 119 TGKGVKSDVRTSSGMFLTHVERSYPIIQAIEKRIAVFSQVPAENGELIQVLRYEPQQFYK 178
TGKG+KSDVRTSSGMFL+ ER YP++QAIEKRI+V+SQ+P ENGEL+QVLRYE Q+YK
Sbjct: 718 TGKGIKSDVRTSSGMFLSPDERKYPMVQAIEKRISVYSQIPVENGELMQVLRYEKNQYYK 539
Query: 179 PHHDYFADTFNLKRGGQRVATMLMYLTDDVEGGETYFPLAGDGDCTCGGKIMKGISVKPT 238
PHHDYF+DTFNLKRGGQR+ATMLMYL+D++EGGETYFP+AG G+C+CGGK++KG+SVKP
Sbjct: 538 PHHDYFSDTFNLKRGGQRIATMLMYLSDNIEGGETYFPMAGSGECSCGGKLVKGLSVKPI 359
Query: 239 KGDAVLFWSMGLDGQSDPRSIHGGCEVLSGEKWSATKWMRQKATS 283
KG+AVLFWSMGL+GQSDP S+HGGCEV+SGEKWSATKWMRQ A S
Sbjct: 358 KGNAVLFWSMGLNGQSDPNSVHGGCEVISGEKWSATKWMRQTAHS 224
>Contig7882_CT-root size 1450
Length = 1450
Score = 223 bits (569), Expect = 3e-059
Identities = 126/282 (44%), Positives = 162/282 (57%), Gaps = 7/282 (2%)
Frame = -1
Query: 3 PAMKIVFGLLTFVTVGMVIGSLLQLAFINRLE-DSYGTGFPSLRGLRGQNTRYLRDVSRW 61
P +V L F+T+ +V+ L + ++ + DS T + R R
Sbjct: 1222 PMFTLVLWTLFFITLIIVVLLALGIVYLPTTDGDSLTTDLSAFR--------------RK 1085
Query: 62 ANDKDAELLRIGNVKPEVVSWSPRIIVLHDFLSPEECEYLKAIARPRLQVSTVVDVKTGK 121
+ + E++SW PR + H+FLS EECEY+ +A+P + S+VVD KTGK
Sbjct: 1084 TSQSGESSVETQETWTEILSWEPRAFIYHNFLSKEECEYMIELAKPHMTKSSVVDSKTGK 905
Query: 122 GVKSDVRTSSGMFLTHVERSYPIIQAIEKRIAVFSQVPAENGELIQVLRYEPQQFYKPHH 181
S VRTSSGMFL +IQ IEKRIA F+ +P ENGE +Q+L YE Q Y+PH+
Sbjct: 904 STDSRVRTSSGMFLRRGRDK--VIQKIEKRIADFTFIPVENGEGLQILHYEVGQKYEPHY 731
Query: 182 DYFADTFNLKRGGQRVATMLMYLTDDVEGGETYFPLAGDGDCT------CGGKIMKGISV 235
DYF D FN K GGQRVAT+LMYL+D EGGET FP A + KG+SV
Sbjct: 730 DYFIDQFNTKNGGQRVATVLMYLSDVEEGGETVFPAAKANFSSVPWWNDLSECARKGLSV 551
Query: 236 KPTKGDAVLFWSMGLDGQSDPRSIHGGCEVLSGEKWSATKWM 277
KP GDA+LFWSM D DP S+HGGC V+ G KWS+TKWM
Sbjct: 550 KPKMGDALLFWSMRPDATLDPSSLHGGCPVIRGNKWSSTKWM 425
>Contig2937_CT-root size 1435
Length = 1435
Score = 222 bits (565), Expect = 1e-058
Identities = 116/210 (55%), Positives = 140/210 (66%), Gaps = 9/210 (4%)
Frame = -3
Query: 78 EVVSWSPRIIVLHDFLSPEECEYLKAIARPRLQVSTVVDVKTGKGVKSDVRTSSGMFLTH 137
EVVSW PR V H+FL+ EEC+YL IA+P + STVVD +TGK S VRTSSG FL
Sbjct: 1118 EVVSWEPRAFVYHNFLTDEECDYLIEIAKPSMHKSTVVDSETGKSKDSRVRTSSGTFLAR 939
Query: 138 VERSYPIIQAIEKRIAVFSQVPAENGELIQVLRYEPQQFYKPHHDYFADTFNLKRGGQRV 197
I++ IEK+IA F+ +P E+GE +QVL YE Q Y+PH+DYF D FN K GGQR+
Sbjct: 938 GRDK--IVRNIEKKIADFTFIPVEHGEGLQVLHYEVGQKYEPHYDYFLDDFNTKNGGQRI 765
Query: 198 ATMLMYLTDDVEGGETYFPLAGDGDCT---------CGGKIMKGISVKPTKGDAVLFWSM 248
AT+LMYLTD EGGET FP A + CG G+S+KP KGDA+LFWSM
Sbjct: 764 ATVLMYLTDVEEGGETVFPAAKGNFSSVPWWNELSECG---KGGLSIKPKKGDALLFWSM 594
Query: 249 GLDGQSDPRSIHGGCEVLSGEKWSATKWMR 278
D DP S+HGGC V+ G KWS+TKWMR
Sbjct: 593 KPDATLDPSSLHGGCPVIKGNKWSSTKWMR 504
>Contig5598_CT-root size 1062
Length = 1062
Score = 192 bits (487), Expect = 1e-049
Identities = 100/210 (47%), Positives = 136/210 (64%), Gaps = 8/210 (3%)
Frame = -1
Query: 76 KPEVVSWSPRIIVLHDFLSPEECEYLKAIARPRLQVSTVVDVKTGKGVKSDVRTSSGMFL 135
K + +SW PR V FL+ EC++L ++A+ L+ S V D +G+ SDVRTSSGMF+
Sbjct: 819 KVKQISWKPRAFVYQGFLTDLECDHLISLAKSELKRSAVADNLSGESTLSDVRTSSGMFI 640
Query: 136 THVERSYPIIQAIEKRIAVFSQVPAENGELIQVLRYEPQQFYKPHHDYFADTFNLKRGGQ 195
+ + PI+ IE +I+ ++ +P ENGE IQVLRYE Q Y PH+DYF D N+ RGG
Sbjct: 639 S--KNKDPIVAGIEDKISSWTFLPKENGEDIQVLRYEHGQKYDPHYDYFTDKVNILRGGH 466
Query: 196 RVATMLMYLTDDVEGGETYFPLAGDGDCTCGGK--------IMKGISVKPTKGDAVLFWS 247
R+AT+LMYLTD +GGET FP A + G + KGI+VKP +GDA+LF+S
Sbjct: 465 RMATVLMYLTDVTKGGETVFPAAEESPRRRGPEASSDLSECAQKGIAVKPRRGDALLFFS 286
Query: 248 MGLDGQSDPRSIHGGCEVLSGEKWSATKWM 277
+ + D S+H GC V+ GEKWSATKW+
Sbjct: 285 LLTNATPDTSSLHAGCPVIEGEKWSATKWI 196
>Contig10509_CT-root size 1276
Length = 1276
Score = 189 bits (479), Expect = 9e-049
Identities = 98/203 (48%), Positives = 133/203 (65%), Gaps = 5/203 (2%)
Frame = -1
Query: 80 VSWSPRIIVLHDFLSPEECEYLKAIARPRLQVSTVVDVKTGKGVKSDVRTSSGMFLTHVE 139
+SW PR + FLS EEC++L +A+ +L+ S V D +GK + S+VRTSSGMFL +
Sbjct: 883 LSWHPRAFLYKGFLSEEECDHLINLAKHKLEKSMVADNDSGKSIMSEVRTSSGMFLNKAQ 704
Query: 140 RSYPIIQAIEKRIAVFSQVPAENGELIQVLRYEPQQFYKPHHDYFADTFNLKRGGQRVAT 199
++ IE RIA ++ +P ENGE +Q+L YE Q Y+PH DYF D N GG R+AT
Sbjct: 703 DE--VVAGIEARIAAWTFLPIENGESMQILHYENGQKYEPHFDYFHDKANQIMGGHRIAT 530
Query: 200 MLMYLTDDVEGGETYFP-----LAGDGDCTCGGKIMKGISVKPTKGDAVLFWSMGLDGQS 254
+LMYL++ +GGET FP L+ D + KG +VKP KGDA+LF+S+ LD +
Sbjct: 529 VLMYLSNVEKGGETIFPNAEAKLSQPKDESWSECAHKGYAVKPEKGDALLFFSLHLDATT 350
Query: 255 DPRSIHGGCEVLSGEKWSATKWM 277
D RS+HG C V+ GEKWSATKW+
Sbjct: 349 DTRSLHGSCPVIEGEKWSATKWI 281
>Contig7337_CT-root size 1521
Length = 1521
Score = 96.3 bits (238), Expect = 8e-021
Identities = 55/141 (39%), Positives = 82/141 (58%), Gaps = 2/141 (1%)
Frame = +3
Query: 78 EVVSWSPRIIVLHDFLSPEECEYLKAIARPRLQVSTVVDVK--TGKGVKSDVRTSSGMFL 135
+V+SW PR + +F + E+CE + +A+ L+ S++ K T + K +RTSSGMFL
Sbjct: 336 QVLSWKPRALYFPNFATAEQCESIIDVAKVGLKPSSLALRKGETEENTKG-IRTSSGMFL 512
Query: 136 THVERSYPIIQAIEKRIAVFSQVPAENGELIQVLRYEPQQFYKPHHDYFADTFNLKRGGQ 195
+ E + IE++IA + +P +GE +LRYE Q Y H+D F + Q
Sbjct: 513 SASEDKTGTLDVIEEKIARATMIPRTHGEAFNILRYEVNQRYNSHYDAFNPAEYGPQKSQ 692
Query: 196 RVATMLMYLTDDVEGGETYFP 216
R+A+ L+YLTD EGGET FP
Sbjct: 693 RMASFLLYLTDVQEGGETMFP 755
