# Supplementary material for: A high-throughput peptidomic strategy to decipher the molecular diversity of cyclic cysteine-rich peptides
Source: Sci Rep. 2016 Mar 11;6:23005. doi: 10.1038/srep23005 (PMC4786859; doi:10.1038/srep23005)
Supplement: Supplementary Dataset 4 [file srep23005-s5.xls]

## Sheet: Supplemental Data Set
Supplemental Data Set 4. Nucleotide and amino acid sequences of butelase 2 precursor for protein cloning
Nucleotide sequence	ATGGGCCACCATCATCATCATCATTCTTCTGGTGTAGATCTGGGTACCGAGAACCTGTACTTCCAATCCATGGCAAGGCTGAACCCACAGAAGGAGTGGGATTCGGTTATTCGCTTACCAACTGAACCGGTAGACGCTGACACGGATGAAGTGGGAACACGATGGGCCGTTCTCGTCGCTGGTTCAAACGGCTATGAAAATTATAGGCATCAAGCCGATGTATGCCATGCATACCAGTTGTTGATAAAAGGTGGATTAAAAGAAGAGAATATTGTGGTGTTTATGTACGATGACATAGCATGGCACGAGTTGAATCCCAGGCCTGGAGTCATCATCAACAATCCTCGGGGGGAAGATGTGTATGCGGGTGTCCCTAAAGATTACACTGGTGAGGACGTG…
Amino acid sequence	MGHHHHHHSSGVDLGTENLYFQSMARLNPQKEWDSVIRLPTEPVDADTDEVGTRWAVLVAGSNGYENYRHQADVCHAYQLLIKGGLKEENIVVFMYDDIAWHELNPRPGVIINNPRGEDVYAGVPKDYTGEDVTAENLFAVILGDRSKVKGGSGKVINSKPEDRIFIFYSDHGGPGVLGMPNEQILYAMDFIDVLKKKHASGGYREMVIYVEACESGSLFEGIMPKDLNVFVTTASNAQENSWGTYCPGTEPSPPPEYTTCLGDLYSVAWMEDSESHNLRRETVNQQYRSVKERTSNFKDYAMGSHVMQYGDTNITAEKLYLFQGFDPATVNLPPHNGRIEAKMEVVHQRDAELLFMWQMYQRSNHLLGKKTHILKQIAETVKHRNHLDGSVELIGVLL…
